# Supplementary material for: A Metagenomic Comparison of the Colostrum Microbiome in Bulgarian Mothers by Delivery Mode: A Pilot Study
Source: Microorganisms. 2026 Jan 14;14(1):184. doi: 10.3390/microorganisms14010184 (PMC12843876; doi:10.3390/microorganisms14010184)
Supplement: Supplementary file 1 [file microorganisms-14-00184-s001.zip]

Archive with 1 entries (1 files):
- microorganisms-4041101-supplementary.pdf
